# Supplementary material for: Safety and Efficacy of Intravenous Alteplase before Endovascular Thrombectomy: A Pooled Analysis with Focus on the Elderly
Source: J Clin Med. 2022 Jun 26;11(13):3681. doi: 10.3390/jcm11133681 (PMC9267603; doi:10.3390/jcm11133681)
Supplement: Supplementary file 1 [file jcm-11-03681-s001.zip]

Archive with 1 entries (1 files):
- jcm-1753117-supplementary.pdf
